# Supplementary material for: Synthesis of New Volatile Derivatives of Biogenic Amines, Carbamates for Analytical Applications
Source: Materials (Basel). 2026 Feb 2;19(3):575. doi: 10.3390/ma19030575 (PMC12898731; doi:10.3390/ma19030575)
Supplement: Supplementary file 1 [file materials-19-00575-s001.zip]

Archive with 1 entries (1 files):
- materials-4069627-supplementary.pdf
